# Supplementary material for: The E3 ubiquitin ligase RNF121 is a positive regulator of NF-κB activation
Source: Cell Commun Signal. 2014 Nov 12;12:72. doi: 10.1186/s12964-014-0072-8 (PMC4232610; doi:10.1186/s12964-014-0072-8)
Supplement: Additional file 1: — Design of the siRNA library. [file 12964_2014_72_MOESM1_ESM.xls]

## Sheet: Feuil1
Additional File 1: Design of the siRNA library
Name	REF SEQ ID	siRNA ID	APPROX SIRNA START
AMFR	NM_001144	SASI_Hs01_00208564	634
	NM_001144	SASI_Hs01_00208565	978
BFAR	NM_016561	SASI_Hs01_00139892	1166
	NM_016561	SASI_Hs01_00139893	1013
BFP or RNF112	NM_007148	SASI_Hs01_00098198	2250
	NM_007148	SASI_Hs02_00343048	1618
MULAN or MUL1	NM_024544	SASI_Hs01_00083230	1477
	NM_024544	SASI_Hs01_00083231	1162
DCST1	NM_152494	SASI_Hs01_00238575	316
	NM_152494	SASI_Hs01_00238576	1025
IBRDC3 or RNF19B	NM_001127361	SASI_Hs02_00329214	1110
	NM_001127361	SASI_Hs02_00329215	1487
PTD016 or RNFT1	NM_016125	SASI_Hs02_00348904	1204
	NM_016125	SASI_Hs02_00348905	1194
GOLIATH or RNF130	NM_018434	SASI_Hs01_00042502	982
	NM_018434	SASI_Hs01_00042503	1373
RNF103	NM_005667	SASI_Hs01_00162766	1399
	NM_005667	SASI_Hs01_00162769	1979
RNF121	NM_018320	SASI_Hs01_00240270	1463
	NM_018320	SASI_Hs01_00240271	1458
RNF122	NM_024787	SASI_Hs01_00062299	944
	NM_024787	SASI_Hs01_00062301	831
RNF128	NM_024539	SASI_Hs01_00043490	1464
	NM_024539	SASI_Hs01_00043491	1109
RNF13	NM_007282	SASI_Hs01_00227561	1885
	NM_007282	SASI_Hs02_00343342	1239
RNF133	M_139175	SASI_Hs02_00364209	446
	M_139175	SASI_Hs01_00100521	340
RNF139	NM_007218	SASI_Hs01_00104303	1554
	NM_007218	SASI_Hs01_00104304	1673
RNF145	NM_144726	SASI_Hs01_00126544	1915
	NM_144726	SASI_Hs01_00126545	692
RNF148	NM_198085	SASI_Hs01_00063576	403
	NM_198085	SASI_Hs01_00063577	983
RNF149	NM_173647	SASI_Hs01_00028016	1037
	NM_173647	SASI_Hs01_00028017	557
RNF150	NM_020724	SASI_Hs01_00033289	1200
	NM_020724	SASI_Hs02_00353777	1875
RNF152	NM_173557	SASI_Hs01_00036186	1227
	NM_173557	SASI_Hs01_00036187	1077
RNF167	NM_015528	SASI_Hs01_00201491	784
	NM_015528	SASI_Hs01_00201492	1135
RNF170	NM_030954	SASI_Hs01_00158524	970
	NM_030954	SASI_Hs01_00158525	601
RNF175	NM_173662	SASI_Hs01_00059396	967
	NM_173662	SASI_Hs02_00368581	832
RNF180	NM_001113561	SASI_Hs02_00326081	236
	NM_001113561	SASI_Hs02_00326082	867
RNF182	NM_152737	SASI_Hs01_00091635	1249
	NM_152737	SASI_Hs01_00091636	477
RNF183	NM_145051	SASI_Hs01_00131347	208
	NM_145051	SASI_Hs01_00131348	392
RNF185	NM_152267	SASI_Hs01_00104432	323
	NM_152267	SASI_Hs01_00104433	591
RNF186	NM_019062	SASI_Hs02_00352648	255
	NM_019062	SASI_Hs01_00018154	699
RNF19 or RNF19A	NM_015435	SASI_Hs01_00195233	1455
	NM_015435	SASI_Hs01_00195235	2453
RNF26	NM_032015	SASI_Hs01_00160403	2028
	NM_032015	SASI_Hs01_00160405	2062
RNF5	NM_006913	SASI_Hs01_00132064	857
	NM_006913	SASI_Hs01_00132065	845
ZFPL1	NM_006782	SASI_Hs01_00160504	217
	NM_006782	SASI_Hs01_00160505	752
LL441061/MARCH11	NM_001102562	SASI_Hs02_00323233	1092
	NM_001102562	SASI_Hs02_00323234	1119
ZNRF4	NM_181710	SASI_Hs01_00158764	859
	NM_181710	SASI_Hs02_00370315	207
TRIM59	NM_173084	SASI_Hs01_00166264	1316
	NM_173084	SASI_Hs01_00166265	421
SYVN1	NM_032431	SASI_Hs01_00064900	763
	NM_032431	SASI_Hs01_00064901	774
MIR/Mylip	NM_013262	SASI_Hs01_00172371	1411
	NM_013262	SASI_Hs01_00172372	478
MARCH1	NM_017923	SASI_Hs01_00052298	818
	NM_017923	SASI_Hs02_00350920	755
MARCH2	NM_001005415	SASI_Hs01_00163385	1054
	NM_001005415	SASI_Hs01_00163387	585
MARCH3	NM_178450	SASI_Hs01_00241751	344
	NM_178450	SASI_Hs01_00241752	922
MARCH4	NM_020814	SASI_Hs02_00354009	2445
	NM_020814	SASI_Hs01_00235206	2880
MARCH5	NM_017824	SASI_Hs01_00042052	1187
	NM_017824	SASI_Hs01_00042054	823
MARCH6	NM_005885	SASI_Hs01_00105237	2225
	NM_005885	SASI_Hs01_00105238	2708
MARCH8	NM_001002265	SASI_Hs01_00064950	1705
	NM_001002265	SASI_Hs01_00064951	1710
MARCH9	NM_138396	SASI_Hs01_00208183	1187
	NM_138396	SASI_Hs01_00208184	1855
RFP2 or TRIM13	NM_001007278	SASI_Hs01_00206004	947
	NM_001007278	SASI_Hs02_00305300	1335
